# Supplementary material for: Soil nematode metacommunities in different land covers: Assessment at the local and regional scales
Source: Ecol Evol. 2024 May 23;14(5):e11468. doi: 10.1002/ece3.11468 (PMC11116945; doi:10.1002/ece3.11468)
Supplement: Supplementary file 2 — Data S2. [file ECE3-14-e11468-s001.zip]

Archive with 2 entries (2 files):
- Data for nematode identification_supplnfo.xlsx
- Data for spatial variables_supplnfo.xlsx
