# Supplementary material for: Soil nematode metacommunities in different land covers: Assessment at the local and regional scales
Source: Ecol Evol. 2024 May 23;14(5):e11468. doi: 10.1002/ece3.11468 (PMC11116945; doi:10.1002/ece3.11468)
Supplement: Supplementary file 2 — Data S2. [file ECE3-14-e11468-s001.zip › Data for nematode identification_supplnfo.xlsx]

## Sheet: Sheet1
The relative abundance(%) of soil nematodes at the different land covers and sites
Land covers	Sites	Year	Trophic groups	Plant parasites																																	Fungivores
			Family	Tylenchidae	Tylenchidae	Tylenchidae	Tylenchidae	Tylenchidae	Tylenchidae	Tylenchidae	Tylenchidae	Psilenchidae	Ecphyadophoridae	Dolichodoridae	Hoplolaimidae	Hoplolaimidae	Hoplolaimidae	Rotylenchulidae	Pratylenchidae	Meloidogynidae	Criconematidae	Criconematidae	Hemicycliophoridae	Paratylenchidae	Anguinidae	Anguinidae	Anguinidae	Anguinidae	Aphelenchoididae	Nordiidae	Longidoridae	Longidoridae	Longidoridae	Belondiridae	Belondiridae	Trichodoridae	Tylenchidae	Anguinidae	Lotonchiidae	Aphelenchidae	Aphelenchidae	Aphelenchoididae	Aphelenchoididae	Aphelenchoididae	Leptonchidae	Leptonchidae	Leptonchidae	Diphtherophoridae	Diphtherophoridae
			Genus	Coslenchus	Neothada	Boleodorus	Basiria	Neopsilenchus	Aglenchus	Malenchus	Tylenchus	Psilenchus	Ecphyadophora		Helicotylenchus	Pararotylenchus	Rotylenchus	Rotylenchulus		Meloidogyne	Criconemella	Macroposthonia	Hemicycliophora	Paratylenchus	Anguina	Ditylenchus	Subanguina	Pseudhalenchus	Bursaphelenchus	Longidorella	Longidorus	Paralongidorus	Xiphinema	Axonchium	Dorylaimellus	Trichodorus	Filenchus	Nothotylenchus	Fungiotonchium	Aphelenchus	Paraphelenchus	Anomyctus	Aprutides	Aphelenchoides	Dorylaimoides	Funaria	Tylencholaimus	Diphtherophora	Tylolaimophorus
Farmland	Heihe	2019		0	0	0	0.0181818	0	0.0363636	0	0	0	0	0.145455	0	0	0	0	0	0	0	0	0	0	0	0	0	0	0	0	0	0	0	0	0	0	0	0	0	0	0	0	0	0	0.0363636	0	0	0	0
Farmland	Heihe	2019		0	0	0	0	0	0.108696	0.0217391	0	0	0	0.195652	0	0	0	0	0	0	0	0	0	0	0	0.0434783	0	0	0	0	0	0	0	0	0	0	0	0	0	0	0	0	0	0	0	0	0	0	0
Farmland	Heihe	2019		0	0	0	0.0175439	0	0.105263	0	0	0	0	0.245614	0	0	0	0	0	0	0	0	0	0	0	0.0175439	0	0	0	0	0	0	0	0	0	0	0	0	0	0	0	0	0	0	0.0526316	0	0.0526316	0	0
Farmland	Heihe	2021		0	0	0	0	0	0	0	0	0	0	0	0	0	0	0	0.02	0	0	0	0	0	0	0.04	0	0	0	0	0.01	0	0	0	0	0	0.13	0	0	0	0	0	0	0.11	0	0	0.02	0	0
Farmland	Heihe	2021		0	0	0.025	0.025	0	0	0	0	0	0	0.025	0	0	0	0	0	0	0	0	0	0	0	0	0	0	0	0	0	0	0	0	0	0	0.05	0	0	0	0	0	0	0.15	0	0	0.05	0	0
Farmland	Heihe	2021		0	0	0.01	0	0.01	0	0.16	0.03	0	0	0	0	0	0	0	0	0	0	0	0	0	0	0	0	0	0	0	0	0	0	0	0	0	0.57	0	0	0	0.01	0	0	0.07	0.02	0	0	0	0
Farmland	Harbin	2019		0	0	0.0289855	0	0	0	0	0.0869565	0	0	0.0144928	0	0	0	0	0.0434783	0	0	0	0	0	0	0	0	0	0	0	0	0	0	0	0	0	0.0724638	0	0	0	0	0	0	0.202899	0	0	0.0144928	0	0
Farmland	Harbin	2019		0	0	0.020202	0	0	0	0	0.0707071	0	0	0.010101	0	0	0	0	0.0808081	0	0	0	0	0	0	0	0	0	0	0	0	0	0	0	0	0	0.0909091	0	0	0	0	0	0	0.161616	0	0	0.010101	0.010101	0
Farmland	Harbin	2019		0	0	0.00990099	0	0	0	0	0.029703	0	0	0	0.019802	0	0	0	0.118812	0	0	0	0	0	0	0	0	0	0	0	0.00990099	0	0	0	0	0	0.029703	0	0	0	0	0	0	0.188119	0	0	0.019802	0	0
Farmland	Harbin	2021		0	0	0.02	0	0	0	0	0	0	0	0	0.08	0	0	0	0	0	0	0	0	0	0	0	0	0	0.01	0	0.01	0	0	0	0	0	0.04	0	0	0.08	0	0	0	0.02	0.01	0	0	0.01	0
Farmland	Harbin	2021		0.02	0	0.03	0.05	0	0	0	0	0	0	0.03	0.21	0	0.07	0	0	0	0	0	0	0	0	0	0	0	0	0	0	0	0	0	0	0	0.05	0	0	0.12	0.04	0	0	0.04	0	0	0	0	0
Farmland	Harbin	2021		0	0	0.01	0	0.01	0	0	0	0	0.01	0	0.11	0	0.14	0	0	0	0	0	0	0	0	0	0	0	0	0	0	0	0	0	0	0	0.02	0	0	0.12	0.01	0	0	0	0	0	0.01	0.01	0
Farmland	Lishu	2019		0	0	0	0.00970874	0	0.106796	0	0.00970874	0	0	0.194175	0	0	0	0	0.00970874	0	0	0	0	0	0	0.0873786	0	0	0	0	0	0	0	0	0	0	0	0	0	0	0.0291262	0	0	0.0194175	0	0	0	0	0
Farmland	Lishu	2019		0	0	0.01	0.03	0	0.21	0	0	0	0	0.34	0	0	0	0	0.01	0	0	0	0	0	0	0.14	0	0	0	0	0	0	0	0	0	0	0	0	0	0	0	0	0	0.02	0	0	0	0	0
Farmland	Lishu	2019		0	0	0	0.04	0	0.133333	0	0	0	0	0.386667	0	0	0	0	0.04	0	0	0	0	0	0	0.04	0	0	0	0	0	0	0	0	0	0	0	0	0	0	0.04	0	0	0.0133333	0	0	0	0	0
Farmland	Lishu	2021		0	0	0.08	0	0	0	0	0	0	0	0	0	0	0	0	0	0	0	0	0	0	0	0	0	0	0	0	0	0	0	0.01	0	0	0	0	0	0.07	0.17	0	0	0	0	0	0.01	0	0
Farmland	Lishu	2021		0	0	0.05	0	0	0	0	0	0	0	0	0.01	0	0.01	0	0	0	0	0	0	0	0	0	0	0	0	0	0	0	0	0	0	0	0.06	0	0	0	0.04	0	0	0	0	0	0	0	0
Farmland	Lishu	2021		0	0	0	0	0.02	0	0	0	0	0	0	0	0	0	0	0.16	0	0	0	0	0	0	0	0	0	0	0	0	0	0	0	0.02	0	0.1	0	0	0	0.05	0	0	0	0	0	0.01	0	0
Farmland	Shengyang	2019		0	0	0.01	0	0	0	0	0.02	0.02	0	0.02	0	0	0.01	0	0.12	0	0	0	0	0	0	0	0	0	0	0	0	0	0	0	0	0	0.1	0.01	0	0	0	0	0	0.26	0	0	0.02	0	0
Farmland	Shengyang	2019		0	0	0.0357143	0	0	0	0	0	0	0	0	0	0	0	0	0.0178571	0	0	0	0	0	0	0	0	0	0	0	0	0	0	0	0	0	0.0357143	0	0	0	0	0	0	0.339286	0	0	0	0	0
Farmland	Shengyang	2019		0	0	0.0103093	0	0	0	0	0.0103093	0	0	0.0206186	0	0	0.0103093	0	0.0721649	0	0	0	0	0	0	0	0	0	0	0	0	0	0	0	0	0	0.0309278	0.0206186	0	0	0	0	0	0.113402	0	0	0.0103093	0	0
Farmland	Shengyang	2021		0	0	0	0	0	0.02	0	0	0	0	0	0	0	0	0	0.02	0	0	0	0	0	0	0	0	0	0.01	0	0	0	0	0	0	0	0.04	0	0	0.01	0.08	0	0	0.15	0.02	0	0.01	0	0
Farmland	Shengyang	2021		0	0	0.01	0	0	0.01	0	0	0	0	0.02	0	0	0	0	0.01	0	0	0	0	0	0	0	0	0	0	0	0	0	0	0	0	0	0.1	0.09	0	0	0	0	0	0.15	0.02	0	0	0	0
Farmland	Shengyang	2021		0	0	0	0.01	0	0	0	0	0	0	0	0	0	0	0	0.04	0	0	0	0	0.01	0	0	0	0	0	0	0	0	0	0	0	0	0.19	0.07	0	0	0	0	0	0.11	0.02	0	0.01	0	0
Grassland	Heihe	2019		0	0	0	0.0337079	0	0.0224719	0	0	0	0	0.0561798	0	0	0	0	0	0	0	0	0	0	0	0.0224719	0	0	0	0.011236	0	0	0	0	0	0	0	0	0	0.0561798	0	0	0	0	0.0337079	0	0.011236	0	0
Grassland	Heihe	2019		0	0	0	0	0	0.04	0	0	0	0	0	0	0	0	0	0	0	0	0	0	0	0	0	0	0	0	0	0	0	0	0	0	0	0	0	0	0	0	0	0	0	0.36	0.04	0.08	0	0
Grassland	Heihe	2019		0	0	0	0	0	0.280702	0.0175439	0	0	0	0.0877193	0	0	0	0	0	0	0	0	0	0	0	0.0175439	0	0	0	0	0	0	0	0	0	0	0	0	0	0.0350877	0	0	0	0	0.0877193	0.0526316	0.0175439	0	0
Grassland	Heihe	2021		0	0	0	0	0.06	0	0	0.01	0	0	0.05	0.05	0	0.07	0	0.01	0	0	0	0	0	0	0.06	0	0	0	0	0.01	0	0	0	0.01	0	0.01	0	0	0	0	0	0	0.1	0	0	0.08	0	0
Grassland	Heihe	2021		0	0	0	0	0.02	0	0.04	0	0.02	0	0.02	0	0	0	0	0	0	0	0	0	0	0	0	0	0	0	0.01	0	0	0	0	0	0	0.12	0	0	0.06	0.03	0	0	0.03	0	0	0	0.07	0
Grassland	Heihe	2021		0	0	0.03	0	0.13	0	0	0	0	0	0	0.04	0	0	0	0	0	0	0	0	0	0	0	0	0	0	0	0	0	0	0	0	0	0.08	0	0	0.05	0.01	0	0	0.07	0	0	0.02	0.01	0
Grassland	Harbin	2019		0	0	0.0208333	0	0	0	0	0	0	0	0.0520833	0.03125	0	0	0	0	0	0	0	0	0.0208333	0	0	0	0	0	0	0	0	0	0	0	0	0	0	0	0	0	0	0	0.166667	0	0	0	0	0
Grassland	Harbin	2019		0	0	0	0	0	0	0	0	0	0	0.128713	0.039604	0.00990099	0	0	0	0	0	0	0	0.178218	0	0	0	0	0	0	0.029703	0	0	0	0	0	0	0	0	0	0	0	0	0.168317	0	0	0.00990099	0	0
Grassland	Harbin	2019		0	0	0.01	0	0	0	0	0	0	0	0.03	0.02	0.04	0	0	0	0	0	0	0	0.08	0	0	0	0	0	0	0.02	0	0	0	0	0	0.01	0.01	0	0	0	0	0	0.19	0	0	0.07	0	0
Grassland	Harbin	2021		0	0	0	0	0	0	0	0	0.01	0	0	0.01	0	0	0	0.01	0	0	0	0	0	0	0	0	0	0	0	0	0	0	0	0	0	0.04	0	0	0.08	0.05	0	0	0.01	0	0	0.02	0	0
Grassland	Harbin	2021		0	0	0.02	0	0	0	0	0	0	0	0.04	0.11	0	0	0	0	0	0	0	0	0	0	0	0	0	0	0.01	0	0	0	0	0	0	0.03	0	0	0.12	0.09	0	0	0	0	0	0.01	0	0
Grassland	Harbin	2021		0	0	0.01	0	0	0	0	0	0.01	0	0	0.05	0	0	0	0.01	0	0	0	0	0	0	0	0	0	0	0.01	0	0	0	0	0	0	0.07	0	0	0.19	0.04	0	0.01	0.01	0	0	0	0.01	0
Grassland	Lishu	2019		0	0	0	0	0	0	0	0	0	0	0.0594059	0	0	0.00990099	0.019802	0	0	0	0	0	0.019802	0	0.029703	0	0	0	0	0	0	0	0	0	0	0	0	0	0.029703	0.00990099	0	0	0.019802	0.029703	0	0	0	0
Grassland	Lishu	2019		0	0	0.029703	0.029703	0	0	0.0990099	0	0	0	0.00990099	0.00990099	0	0	0	0	0	0	0	0	0	0	0.029703	0	0	0	0	0	0	0	0	0	0	0	0	0	0	0	0	0	0	0.0792079	0	0	0	0
Grassland	Lishu	2019		0	0	0	0	0	0	0	0	0	0	0.04	0	0	0.01	0	0	0	0	0	0	0	0	0.07	0	0	0	0	0	0	0	0	0	0	0.01	0	0	0.01	0.03	0	0	0.03	0	0	0	0	0
Grassland	Lishu	2021		0	0	0	0	0	0	0	0	0	0	0	0	0	0	0	0	0	0	0	0	0	0	0	0	0	0	0	0	0	0	0	0	0	0	0	0	0.125	0.1	0	0	0.025	0	0	0	0	0
Grassland	Lishu	2021		0	0	0.04	0	0.02	0	0	0	0.01	0	0	0.13	0	0	0	0.02	0	0	0	0	0	0	0	0	0	0	0	0	0	0	0	0	0	0	0.02	0	0.2	0.02	0	0	0.03	0	0	0	0	0
Grassland	Lishu	2021		0	0	0.0196078	0	0.0196078	0	0	0	0	0	0	0.0196078	0	0	0	0.0196078	0	0	0	0	0	0	0	0	0	0	0	0	0	0	0	0	0	0	0	0	0.137255	0	0	0	0	0.0196078	0	0.0588235	0	0
Grassland	Shengyang	2019		0	0	0.019802	0	0	0	0	0	0	0	0	0	0	0.019802	0	0.0891089	0	0	0	0	0.049505	0	0	0	0	0	0	0	0	0	0	0.00990099	0	0.049505	0.029703	0	0	0	0	0	0.148515	0	0	0.00990099	0	0
Grassland	Shengyang	2019		0	0	0.0102041	0	0	0	0	0	0	0	0	0	0	0.112245	0	0.102041	0	0	0.0102041	0	0	0	0	0	0	0	0	0	0	0	0	0.0204082	0	0.0204082	0	0	0	0	0	0	0.142857	0	0	0.0306122	0	0
Grassland	Shengyang	2019		0	0	0	0	0	0	0	0	0	0	0	0	0	0.07	0	0.02	0	0	0	0	0.02	0	0	0	0	0	0	0	0	0	0	0	0	0	0	0	0	0	0	0	0.1	0	0	0	0	0
Grassland	Shengyang	2021		0	0	0	0	0.01	0.01	0	0.01	0	0	0	0.06	0	0	0	0	0	0	0	0	0	0	0	0	0	0.01	0.01	0	0	0.01	0	0	0	0	0	0	0	0	0.02	0.01	0.04	0.01	0	0.01	0	0.01
Grassland	Shengyang	2021		0	0	0	0	0	0	0.01	0	0	0	0.01	0.03	0	0.01	0	0	0	0	0	0	0	0.01	0	0.01	0.02	0.02	0	0	0	0	0	0	0	0.01	0	0	0.03	0	0	0	0.05	0.01	0	0	0	0
Grassland	Shengyang	2021		0	0	0	0	0	0	0	0	0	0	0	0.03	0	0	0	0.03	0	0	0	0	0	0	0	0	0	0.01	0	0.01	0	0	0	0	0	0.01	0.02	0	0.07	0	0	0.01	0.03	0.03	0	0.01	0	0
Woodland	Heihe	2019		0	0	0	0	0	0.25	0	0	0	0	0.1875	0	0	0	0	0	0	0	0	0	0	0	0	0	0	0	0	0	0	0	0	0	0	0.0625	0	0	0	0	0	0	0	0	0	0.0625	0.0625	0
Woodland	Heihe	2019		0	0	0	0	0	0.444444	0	0	0	0	0	0	0	0	0	0	0	0	0	0	0	0	0	0	0	0	0	0	0	0	0	0	0	0	0	0	0	0	0	0	0	0	0	0	0	0
Woodland	Heihe	2019		0	0	0	0.0135135	0	0.432432	0.0135135	0	0	0	0.189189	0	0	0	0	0	0	0	0	0	0	0	0	0	0	0	0	0	0	0	0	0	0	0.027027	0	0	0	0	0	0	0	0.0135135	0	0.0810811	0	0
Woodland	Heihe	2021		0.03	0	0.03	0.1	0.01	0	0.11	0	0	0	0	0	0	0	0	0	0	0	0	0	0	0	0	0	0	0	0.01	0	0	0	0	0	0	0.35	0	0	0.01	0.04	0	0	0.06	0	0	0	0.03	0
Woodland	Heihe	2021		0.02	0	0.03	0	0.07	0	0	0	0	0	0	0.01	0	0	0	0	0	0	0	0.01	0	0	0	0	0	0	0.01	0	0	0	0	0	0.01	0.11	0	0	0.1	0	0	0	0	0	0	0.04	0.02	0.01
Woodland	Heihe	2021		0.01	0	0.15	0	0	0	0	0	0	0	0	0.06	0	0	0	0	0	0	0	0	0	0	0	0	0	0	0	0	0	0	0	0	0	0	0.01	0	0.01	0.06	0	0	0.01	0	0	0.07	0	0
Woodland	Harbin	2019		0	0	0.02	0	0	0	0	0.02	0	0	0	0.09	0	0	0	0.02	0	0	0	0	0.02	0	0	0	0	0	0	0	0.03	0	0	0	0	0.01	0	0	0	0	0	0	0.05	0	0	0.03	0	0
Woodland	Harbin	2019		0	0	0.029703	0.00990099	0	0	0	0.029703	0	0	0.00990099	0.158416	0	0	0	0	0	0	0	0	0.00990099	0	0	0	0	0	0	0	0.0891089	0	0	0.00990099	0	0.019802	0.00990099	0	0	0	0	0	0.0594059	0	0	0	0	0
Woodland	Harbin	2019		0	0	0.0449438	0	0	0	0	0.0449438	0	0	0	0.011236	0	0	0	0	0	0	0	0	0	0	0	0	0	0	0	0	0.0224719	0	0	0	0	0.011236	0	0	0	0	0	0	0.134831	0	0	0.0898876	0	0
Woodland	Harbin	2021		0	0	0	0	0	0	0	0	0	0	0	0	0	0.03	0	0	0	0	0	0	0	0	0	0	0	0	0	0	0	0	0	0	0	0	0	0	0.12	0.02	0	0	0	0	0	0.04	0	0
Woodland	Harbin	2021		0	0	0	0	0	0	0	0	0	0	0	0.01	0	0.01	0	0	0	0.01	0	0	0	0	0	0	0	0	0	0	0	0.04	0	0	0	0	0	0	0.04	0.01	0	0	0.02	0	0	0	0.01	0
Woodland	Harbin	2021		0.02	0.02	0.13	0	0.01	0	0	0	0	0	0.01	0.05	0	0.02	0	0	0	0	0	0	0	0	0	0	0	0	0	0	0	0.01	0	0	0	0.02	0.06	0	0.03	0.01	0	0	0.07	0	0	0.06	0	0
Woodland	Lishu	2019		0	0	0	0.020202	0	0.111111	0	0	0	0	0.010101	0.010101	0	0	0	0	0	0	0	0.010101	0	0	0.040404	0	0	0	0.010101	0	0	0	0	0	0	0	0	0.020202	0.010101	0	0	0	0.020202	0	0	0.020202	0	0.010101
Woodland	Lishu	2019		0	0	0	0.00980392	0	0.205882	0	0	0	0	0.0980392	0	0	0	0	0	0	0	0	0	0	0	0.0294118	0	0	0	0	0.00980392	0	0	0	0	0	0.0392157	0	0	0.0294118	0	0	0	0	0	0	0.00980392	0	0
Woodland	Lishu	2019		0	0	0	0.00990099	0	0.039604	0.019802	0	0	0	0.029703	0	0	0	0	0	0	0	0	0	0	0	0.019802	0	0	0	0	0	0	0	0	0	0	0	0	0	0	0.019802	0	0	0	0	0	0.019802	0	0
Woodland	Lishu	2021		0.01	0	0.03	0	0.01	0	0.01	0	0	0	0.01	0.05	0	0.02	0	0.02	0	0	0	0	0	0	0	0	0	0	0	0	0	0.01	0	0	0	0.03	0	0	0.06	0.03	0	0	0.07	0	0	0.02	0	0
Woodland	Lishu	2021		0	0	0.06	0	0.02	0	0	0	0	0	0	0	0	0.03	0	0.02	0	0	0	0	0	0	0	0	0	0	0	0	0	0.06	0	0	0	0.14	0	0	0.03	0.02	0	0	0.1	0	0	0.03	0	0
Woodland	Lishu	2021		0	0	0.01	0	0.02	0	0.04	0	0	0	0.06	0.05	0	0.02	0	0	0.01	0	0	0	0	0	0	0	0	0	0.01	0	0	0.01	0	0	0.06	0.2	0	0	0.02	0	0	0	0.02	0	0	0	0.01	0
Woodland	Shengyang	2019		0	0	0.0208333	0	0	0	0	0	0	0	0	0	0	0.0208333	0	0.0104167	0	0	0	0	0	0	0	0	0	0	0	0.0208333	0	0	0	0	0	0	0.0104167	0	0	0	0	0	0.166667	0	0	0	0	0
Woodland	Shengyang	2019		0	0	0	0	0	0	0	0	0	0	0	0	0	0	0	0.0212766	0	0	0	0	0	0	0	0	0	0	0	0.0425532	0	0	0	0	0	0.0638298	0	0	0	0	0	0	0.212766	0	0	0	0	0
Woodland	Shengyang	2019		0	0	0.00990099	0	0	0	0	0.00990099	0	0	0	0	0	0.118812	0	0	0	0	0	0	0	0	0	0	0	0	0	0.0693069	0	0	0	0	0	0	0	0	0	0	0	0	0.118812	0	0	0	0	0
Woodland	Shengyang	2021		0	0.02	0	0	0	0	0	0	0	0	0	0	0	0.01	0	0.01	0	0	0	0	0	0	0	0	0	0	0	0	0	0	0	0	0	0.04	0.05	0	0.01	0	0	0	0.07	0.03	0	0.01	0	0
Woodland	Shengyang	2021		0	0	0	0	0	0.02	0	0	0	0	0.03	0.09	0	0	0	0.01	0	0	0	0	0	0	0	0	0	0	0	0.01	0	0.01	0	0	0	0.03	0.05	0	0.01	0	0	0	0.08	0	0	0	0	0
Woodland	Shengyang	2021		0	0	0	0	0	0	0	0	0	0	0	0.03	0	0	0	0.01	0	0	0	0	0	0	0	0	0	0	0	0	0	0.01	0	0	0	0.01	0.08	0	0.03	0	0	0	0.07	0.01	0	0	0	0
[truncated: 76 more columns]
