# Supplementary material for: Soil nematode metacommunities in different land covers: Assessment at the local and regional scales
Source: Ecol Evol. 2024 May 23;14(5):e11468. doi: 10.1002/ece3.11468 (PMC11116945; doi:10.1002/ece3.11468)
Supplement: Supplementary file 2 — Data S2. [file ECE3-14-e11468-s001.zip › Data for spatial variables_supplnfo.xlsx]

## Sheet: Sheet1
Land covers	Sites	Year	Longitude	Latitude
Farmland	Heihe	2019	127.457	50.2529
Farmland	Heihe	2019	127.454	50.2529
Farmland	Heihe	2019	127.454	50.2529
Farmland	Heihe	2021	127.45	50.2527
Farmland	Heihe	2021	127.45	50.2527
Farmland	Heihe	2021	127.451	50.2499
Farmland	Harbin	2019	126.855	45.8321
Farmland	Harbin	2019	126.856	45.8308
Farmland	Harbin	2019	126.856	45.8308
Farmland	Harbin	2021	126.853	45.8272
Farmland	Harbin	2021	126.853	45.8288
Farmland	Harbin	2021	126.853	45.8288
Farmland	Lishu	2019	124.447	43.2936
Farmland	Lishu	2019	124.45	43.2948
Farmland	Lishu	2019	124.447	43.2946
Farmland	Lishu	2021	124.448	43.3003
Farmland	Lishu	2021	124.446	43.3006
Farmland	Lishu	2021	124.446	43.3006
Farmland	Shenyang	2019	123.569	41.8314
Farmland	Shenyang	2019	123.569	41.8313
Farmland	Shenyang	2019	123.568	41.8307
Farmland	Shenyang	2021	123.568	41.8312
Farmland	Shenyang	2021	123.568	41.8312
Farmland	Shenyang	2021	123.568	41.8311
Grassland	Heihe	2019	127.432	50.2361
Grassland	Heihe	2019	127.432	50.2362
Grassland	Heihe	2019	127.432	50.2363
Grassland	Heihe	2021	127.451	50.2541
Grassland	Heihe	2021	127.451	50.2533
Grassland	Heihe	2021	127.451	50.2542
Grassland	Harbin	2019	126.854	45.8294
Grassland	Harbin	2019	126.854	45.8293
Grassland	Harbin	2019	126.855	45.8295
Grassland	Harbin	2021	126.852	45.8277
Grassland	Harbin	2021	126.852	45.8289
Grassland	Harbin	2021	126.852	45.8289
Grassland	Lishu	2019	124.447	43.2952
Grassland	Lishu	2019	124.447	43.2956
Grassland	Lishu	2019	124.446	43.2957
Grassland	Lishu	2021	124.481	43.2661
Grassland	Lishu	2021	124.482	43.2668
Grassland	Lishu	2021	124.481	43.2663
Grassland	Shenyang	2019	123.569	41.8273
Grassland	Shenyang	2019	123.569	41.8275
Grassland	Shenyang	2019	123.569	41.8276
Grassland	Shenyang	2021	123.569	41.828
Grassland	Shenyang	2021	123.569	41.8279
Grassland	Shenyang	2021	123.569	41.8277
Woodland	Heihe	2019	127.432	50.2302
Woodland	Heihe	2019	127.432	50.2302
Woodland	Heihe	2019	127.431	50.23
Woodland	Heihe	2021	127.43	50.2372
Woodland	Heihe	2021	127.427	50.2375
Woodland	Heihe	2021	127.424	50.2396
Woodland	Harbin	2019	126.836	45.8429
Woodland	Harbin	2019	126.838	45.8436
Woodland	Harbin	2019	126.837	45.8437
Woodland	Harbin	2021	126.839	45.8387
Woodland	Harbin	2021	126.841	45.8382
Woodland	Harbin	2021	126.841	45.8383
Woodland	Lishu	2019	124.447	43.2939
Woodland	Lishu	2019	124.448	43.2951
Woodland	Lishu	2019	124.447	43.2938
Woodland	Lishu	2021	124.447	43.3005
Woodland	Lishu	2021	124.475	43.2995
Woodland	Lishu	2021	124.447	43.301
Woodland	Shenyang	2019	123.571	41.8323
Woodland	Shenyang	2019	123.571	41.8323
Woodland	Shenyang	2019	123.57	41.8324
Woodland	Shenyang	2021	123.571	41.8322
Woodland	Shenyang	2021	123.571	41.8323
Woodland	Shenyang	2021	123.57	41.8322
